# Supplementary material for: Analysis of sequencing strategies and tools for taxonomic annotation: Defining standards for progressive metagenomics
Source: Sci Rep. 2018 Aug 13;8:12034. doi: 10.1038/s41598-018-30515-5 (PMC6089906; doi:10.1038/s41598-018-30515-5)
Supplement: Supplementary file 2 — Supplementary Table 2 [file 41598_2018_30515_MOESM2_ESM.xlsx]

## Sheet: Error 1%
Type Sequencing	Level		1.Domain						2.Phylum						3.Class						4.Order						5.Family						6.Genus						7.Species						8.Subspecies
Whole Metagenome Shotgun	Method	Database	Cut-off value	SD	Coverage	SD	Error	SD	Cut-off value	SD	Coverage	SD	Error	SD	Cut-off value	SD	Coverage	SD	Error	SD	Cut-off value	SD	Coverage	SD	Error	SD	Cut-off value	SD	Coverage	SD	Error	SD	Cut-off value	SD	Coverage	SD	Error	SD	Cut-off value	SD	Coverage	SD	Error	SD	Cut-off value	SD	Coverage	SD	Error
	MOCAT	own	45	0	99.9391	0.0130034	0.0608838	0.0130034	45	0	99.1546	0.124619	0.845431	0.124619	46.3333	1.52753	89.6559	10.4613	0.940857	0.102829	48	2	79.1185	12.2882	1.00026	0.00022115	50.3333	1.52753	65.6983	8.17586	1.00026	0.00022115	67.3333	2.08167	10.8933	2.54636	1.00026	0.00022115	74.6667	1.52753	3.51444	0.644552	1.00026	0.00022115	83	1	0.325109	0.0568806	1.00026
	Kraken	own	0	0	99.9124	0.000387852	0.0875534	0.000387852	0	0	99.7729	0.00105185	0.227073	0.00105185	0	0	99.747	0.00152653	0.253024	0.00152653	0	0	99.6903	0.00210039	0.309744	0.00210039	0	0	99.6107	0.0023536	0.389292	0.0023536	14.2857	0	89.3994	0.226022	1	4.63e-07	78.0952	0.824786	13.6711	0.149942	1	4.63e-07	92.381	0.824786	6.19838	0.103096	1
	Clark	own	1	0	60.4555	0.203508	1	6.81e-07	1	0	55.2587	0.207587	1	6.81e-07	1	0	54.1691	0.20795	1	6.81e-07	1	0	53.5344	0.20982	1	6.81e-07	1	0	53.2746	0.21057	1	6.81e-07	1	0	53.0989	0.210549	1	6.81e-07	1	0	52.7819	0.210688	1	6.81e-07	1	0	8.15062	0.0269325	1
	MetaPhlAn2	own	48	0	89.7575	0.0050275	1.00003	1.46e-05	55	0	83.2461	0.00652925	1.00003	1.46e-05	57.3333	0.57735	82.7286	0.0522442	1.00003	1.46e-05	62	0	81.8819	0.00515494	1.00003	1.46e-05	72	0	80.2753	0.0106426	1.00003	1.46e-05	102	0	75.5363	0.0175723	1.00003	1.46e-05	192	0	24.0498	0.398912	1.00003	1.46e-05	196	0	10.4251	0.279265	1.00003
	Metaxa2	GG	22.02	9.69104	99.9845	0.00768339	0.0154792	0.00768339	22.02	9.69104	99.1572	0.0761274	0.842825	0.0761274	98.97	0.0264575	23.0707	0.657282	1.00541	0.00112181	100	0	7.12384	0.162334	1.00541	0.00112181	100	0	6.25586	0.0675222	1.00541	0.00112181	100	0	3.29406	0.14927	1.00541	0.00112181	100	0	0.641678	0.0961901	1.00541	0.00112181	100	0	0	0	1.00541
	Metaxa2	MTX	10.8333	18.7639	99.9874	0.00756271	0.0126328	0.00756271	62.2933	2.43931	98.2888	0.170898	1.00482	0.00162334	96.8667	1.00371	49.6082	10.583	1.00482	0.00162334	99.11	0.226053	11.8956	3.01214	1.00482	0.00162334	100	0	7.13887	0.285413	1.00482	0.00162334	100	0	6.07549	0.471846	1.00482	0.00162334	100	0	3.20914	0.623073	1.00482	0.00162334	100	0	1.91274	0.219308	1.00482
	Metaxa2	RDP	31.52	2.37325	99.9845	0.0139915	0.0155338	0.0139915	100	0	5.00919	0.0503665	1.00541	0.00112181	100	0	4.55999	0.0573112	1.00541	0.00112181	100	0	3.62715	0.139567	1.00541	0.00112181	100	0	3.28418	0.21154	1.00541	0.00112181	100	0	2.78656	0.165029	1.00541	0.00112181	100	0	0	0	1.00541	0.00112181	100	0	0	0	1.00541
	Metaxa2	SILVA	81.97	0.311929	91.1375	0.645019	1.00541	0.00112181	100	0	2.02413	0.0596391	1.00541	0.00112181	100	0	2.16942	0.12612	1.00541	0.00112181	100	0	1.79393	0.0778199	1.00541	0.00112181	100	0	1.5311	0.0575732	1.00541	0.00112181	100	0	1.28567	0.0879565	1.00541	0.00112181	100	0	0.483361	0.0497777	1.00541	0.00112181	100	0	0.255896	0.033662	1.00541
	Parallel-meta	GG	9.93e-31	0	99.8374	0.0286182	0.162578	0.0286182	1.05e-44	5.72e-45	7.75591	1.04075	1.00173	0.00132715	2.91e-45	1.57e-45	4.67458	1.23415	1.00173	0.00132715	1.1e-45	0	3.36182	0.211118	1.00173	0.00132715	1.08e-45	1.53e-47	2.10743	0.776315	1.00173	0.00132715	2.97e-46	0	0.971724	0.0551868	1.00173	0.00132715	8.37e-47	0	0.00686911	0.0035487	1.00173	0.00132715	8.37e-47	0	0	0	1.00173
	Parallel-meta	MTX	9.91e-31	0	99.8411	0.0351192	0.158926	0.0351192	5.57e-35	9.21e-35	87.5213	3.8934	1.00232	0.000320615	3.9e-40	2.07e-40	52.699	1.17282	1.00232	0.000320615	1.86e-43	1e-43	13.9194	1.55935	1.00232	0.000320615	3.56e-44	2.78e-44	8.16131	0.203028	1.00232	0.000320615	5.3e-45	0	2.99993	0.136298	1.00232	0.000320615	1.13e-45	6.17e-46	0.938716	0.29844	1.00232	0.000320615	4.21e-46	0	0.311796	0.0235481	1.00232
	Parallel-meta	RDP	5.24e-31	0	99.7818	0.0524058	0.218179	0.0524058	1.12e-32	1.6e-32	94.8348	1.49499	1.00116	0.000770695	8.33e-44	1.27e-45	15.3624	0.520107	1.00116	0.000770695	1.85e-45	0	5.99994	0.143444	1.00116	0.000770695	5.09e-46	7.51e-48	2.32215	0.131893	1.00116	0.000770695	2.61e-46	2.07e-46	1.56333	0.303521	1.00116	0.000770695	3.97e-47	0	0	0	1.00116	0.000770695	3.97e-47	0	0	0	1.00116
	Parallel-meta	SILVA	9.37e-31	0	99.9885	0.00794053	0.0114923	0.00794053	1.77e-31	1.37e-31	97.1974	1.3934	1.00154	0.00039823	1.53e-43	1.15e-45	18.3409	2.44303	1.00154	0.00039823	3.3e-45	0	5.97284	0.202189	1.00154	0.00039823	3.17e-45	0	2.89534	0.108946	1.00154	0.00039823	6.8e-46	3.71e-46	1.77558	0.195259	1.00154	0.00039823	7.09e-47	0	0	0	1.00154	0.00039823	7.09e-47	0	0	0	1.00154
Ribosomal amplicon	Metaxa2	GG	83.05	0	100	0	0	0	83.05	0	99.4548	0.452115	0.5452	0.452115	100	0	68.5868	1.35707	1.00013	0	100	0	65.343	1.74184	1.00013	0	100	0	60.1132	1.05876	1.00013	0	100	0	45.7876	2.06695	1.00013	0	100	0	8.35707	0.25118	1.00013	0	100	0	0	0	1.00013
	Metaxa2	MTX	74.4	9.89001	100	0	0	0	74.4	9.89001	99.9129	0.150881	0.0871111	0.150881	74.4	9.89001	99.6121	0.14538	0.387911	0.14538	99.43	0.987269	56.4608	17.072	1.00013	0	100	0	43.986	1.44848	1.00013	0	100	0	43.834	2.36168	1.00013	0	100	0	7.71569	0.511903	1.00013	0	100	0	5.00244	0.388864	1.00013
	Metaxa2	RDP	43.3167	40.4104	99.9953	0.0080829	0.00466667	0.0080829	43.3167	40.4104	99.9244	0.0983811	0.0755556	0.0983811	100	0	71.2353	1.8413	1.00013	0	100	0	62.726	1.89456	1.00013	0	100	0	55.4741	0.301254	1.00013	0	100	0	52.6997	1.68405	1.00013	0	100	0	0	0	1.00013	0	100	0	0	0	1.00013
	Metaxa2	SILVA	50	0	97.4372	0.277476	1.00013	0	100	0	22.7453	1.13008	1.00013	0	100	0	24.5275	1.00291	1.00013	0	100	0	21.2779	1.28163	1.00013	0	100	0	19.0752	0.26766	1.00013	0	100	0	19.6792	0.840732	1.00013	0	100	0	13.2327	0.657004	1.00013	0	100	0	4.33258	0.548322	1.00013
	Parallel-meta	GG	1.78e-154	0	100	0	0	0	0	0	87.1326	1.69604	1.00013	0	0	0	85.8032	1.43474	1.00013	0	0	0	79.2609	1.65149	1.00013	0	0	0	67.2593	1.0115	1.00013	0	0	0	48.4046	1.57136	1.00013	0	0	0	2.2928	0.627611	1.00013	0	0	0	0	0	1.00013
	Parallel-meta	MTX	7.3e-140	0	99.1619	0.0504832	0.838089	0.0504832	0	0	98.3743	0.322014	1.00013	0	0	0	97.9813	0.421426	1.00013	0	0	0	96.7961	0.63862	1.00013	0	0	0	88.9647	0.395872	1.00013	0	0	0	92.4443	0.719383	1.00013	0	0	0	64.4533	1.0712	1.00013	0	0	0	31.3636	0.773026	1.00013
	Parallel-meta	RDP	5.27e-73	9.12e-73	100	0	0	0	5.27e-73	9.12e-73	99.9603	0.0673623	0.0396889	0.0673623	2.97e-115	5.15e-115	96.9067	2.934	1.00013	0	0	0	86.2866	1.05266	1.00013	0	0	0	78.1776	0.756856	1.00013	0	0	0	76.4722	1.2477	1.00013	0	0	0	0	0	1.00013	0	0	0	0	0	1.00013
	Parallel-meta	SILVA	1.56e-110	2.52e-110	100	0	0	0	1.56e-110	2.52e-110	99.8388	0.102693	0.161156	0.102693	1.49e-110	2.58e-110	97.8725	1.48013	1.00013	0	0	0	84.8534	1.24772	1.00013	0	0	0	77.8344	1.17389	1.00013	0	0	0	68.5663	1.93379	1.00013	0	0	0	0	0	1.00013	0	0	0	0	0	1.00013
	QIIME	GG	0.67	0	100	0	0	0	0.67	0	99.4548	0.452115	0.5452	0.452115	0.78	0.190526	85.4687	23.8303	0.838978	0.27913	1	0	53.4919	1.96558	1.00013	0	1	0	50.1784	1.84847	1.00013	0	1	0	36.3513	2.05729	1.00013	0	1	0	2.46564	0.549749	1.00013	0	1	0	0	0	1.00013
	QIIME	MTX	0	0	99.7885	0.0443479	0.211467	0.0443479	0	0	99.7885	0.0443479	0.211467	0.0443479	0	0	99.3418	0.141612	0.658178	0.141612	0.78	0.190526	81.8664	27.9494	1.00013	0	1	0	47.7699	1.08736	1.00013	0	1	0	46.3513	0.881366	1.00013	0	1	0	12.5884	0.321764	1.00013	0	1	0	8.7116	0.245828	1.00013
	QIIME	RDP	0.67	0	100	0	0	0	0.67	0	100	0	0	0	0.67	0	99.5599	0.070877	0.440089	0.070877	1	0	87.3752	0.918361	1.00013	0	1	0	81.7849	0.30689	1.00013	0	1	0	75.6731	0.37453	1.00013	0	1	0	0	0	1.00013	0	1	0	0	0	1.00013
	QIIME	SILVA	0.67	0	98.0837	0.801141	1.00013	0	1	0	39.3416	1.20231	1.00013	0	1	0	40.9899	1.21553	1.00013	0	1	0	38.3837	1.80485	1.00013	0	1	0	35.547	1.38618	1.00013	0	1	0	33.7096	1.82152	1.00013	0	1	0	16.8206	1.72361	1.00013	0	1	0	5.87649	0.520948	1.00013
	SPINGO	GG	0.133333	0.011547	95.2381	0	1.00013	0	0.133333	0.0152753	94.7189	0.430585	1.00013	0	0.553333	0.430968	83.7692	18.2106	1.00013	0	1	0	59.2406	1.66568	1.00013	0	1	0	55.8246	1.14776	1.00013	0	1	0	42.872	2.12924	1.00013	0	1	0	8.8814	0.331723	1.00013	0	1	0	0	0	1.00013
	SPINGO	MTX	0.236667	0.15885	96.8275	2.74751	0.666688	0.577369	1	0	83.2062	2.43881	1.00007	5.83e-05	1	0	80.4662	2.68502	1.00007	5.83e-05	1	0	78.8047	2.65507	1.00007	5.83e-05	1	0	73.5824	2.17651	1.00007	5.83e-05	1	0	77.061	2.65102	1.00007	5.83e-05	1	0	22.2244	1.43117	1.00007	5.83e-05	1	0	19.5832	1.20655	1.00007
	SPINGO	RDP	0.233333	0.161658	96.8254	2.74929	0.666751	0.577424	1	0	82.6492	3.29646	1.00013	3.67e-06	1	0	82.0332	3.23242	1.00013	3.67e-06	1	0	80.3344	2.80921	1.00013	3.67e-06	1	0	72.9239	2.58856	1.00013	3.67e-06	1	0	72.3058	2.658	1.00013	3.67e-06	1	0	47.1089	1.66916	1.00013	3.67e-06	1	0	0.343048	0.157182	1.00013
	SPINGO	SILVA	2.28	0	0.485211	0.163277	1.00008	4.87e-05	2.28	0	0	0	1.00008	4.87e-05	2.28	0	0	0	1.00008	4.87e-05	2.28	0	0	0	1.00008	4.87e-05	2.28	0	0	0	1.00008	4.87e-05	2.28	0	0	0	1.00008	4.87e-05	2.28	0	0	0	1.00008	4.87e-05	2.28	0	0	0	1.00008
[truncated: 1 more columns]

## Sheet: Error 5%
Type Sequencing	Level		1.Domain						2.Phylum						3.Class						4.Order						5.Family						6.Genus						7.Species						8.Subspecies
	Method	Database	Cut-off value	SD	Coverage	SD	Error	SD	Cut-off value	SD	Coverage	SD	Error	SD	Cut-off value	SD	Coverage	SD	Error	SD	Cut-off value	SD	Coverage	SD	Error	SD	Cut-off value	SD	Coverage	SD	Error	SD	Cut-off value	SD	Coverage	SD	Error	SD	Cut-off value	SD	Coverage	SD	Error	SD	Cut-off value	SD	Coverage	SD	Error
Whole Metagenome Shotgun	MOCAT	own	45	0	99.9391	0.0130034	0.0608838	0.0130034	45	0	99.1546	0.124619	0.845431	0.124619	45	0	98.8721	0.300471	1.12793	0.300471	45	0	98.4875	0.361925	1.51252	0.361925	45	0	98.0859	0.328643	1.91406	0.328643	52.6667	1.52753	49.8252	6.91004	5.0001	8.6e-05	62.6667	0.57735	15.0519	1.13973	5.0001	8.6e-05	71.6667	1.1547	1.57424	0.304917	5.0001
	Kraken	own	0	0	99.9124	0.000387852	0.0875534	0.000387852	0	0	99.7729	0.00105185	0.227073	0.00105185	0	0	99.747	0.00152653	0.253024	0.00152653	0	0	99.6903	0.00210039	0.309744	0.00210039	0	0	99.6107	0.0023536	0.389292	0.0023536	0	0	98.7089	0.00289266	1.29106	0.00289266	31.4286	0	65.8445	0.478003	5	5.95e-07	55.7143	0	31.8777	0.485916	5
	Clark	own	0.5	0	97.9277	0.00341026	2.0723	0.00341026	1	0	55.2587	0.207587	5	1.27e-06	1	0	54.1691	0.20795	5	1.27e-06	1	0	53.5344	0.20982	5	1.27e-06	1	0	53.2746	0.21057	5	1.27e-06	1	0	53.0989	0.210549	5	1.27e-06	1	0	52.7819	0.210688	5	1.27e-06	1	0	8.15062	0.0269325	5
	MetaPhlAn2	own	46	0	97.4739	0.0102799	2.52605	0.0102799	48	0	86.0149	0.0120218	5.00003	4.28e-06	48	0	85.2275	0.014283	5.00003	4.28e-06	48	0	84.254	0.00551843	5.00003	4.28e-06	48	0	83.6745	0.00607503	5.00003	4.28e-06	50	0	82.3508	0.0111681	5.00003	4.28e-06	152	0	62.0863	0.0133742	5.00003	4.28e-06	188	0	33.5883	0.341544	5.00003
	Metaxa2	GG	22.02	9.69104	99.9845	0.00768339	0.0154792	0.00768339	22.02	9.69104	99.1572	0.0761274	0.842825	0.0761274	75.1867	21.8277	87.6659	6.17596	5.00493	0.00280512	98	0	41.3753	0.440335	5.00493	0.00280512	99	0	18	0.300276	5.00493	0.00280512	99.7933	0.299388	3.336	0.205481	5.00493	0.00280512	100	0	0.641678	0.0961901	5.00493	0.00280512	100	0	0	0	5.00493
	Metaxa2	MTX	10.8333	18.7639	99.9874	0.00756271	0.0126328	0.00756271	10.8333	18.7639	98.3095	0.162052	1.69046	0.162052	10.8333	18.7639	96.5048	0.298403	3.49522	0.298403	95.33	1.46857	61.9983	7.45152	5.00391	0.00234828	97.5533	0.408085	33.4654	1.68824	5.00391	0.00234828	98.6533	0.300888	13.9864	1.2722	5.00391	0.00234828	99.6867	0.271539	3.2742	0.672037	5.00391	0.00234828	100	0	1.91274	0.219308	5.00391
	Metaxa2	RDP	31.52	2.37325	99.9845	0.0139915	0.0155338	0.0139915	97.2533	0.410528	42.8323	4.71323	5.00493	0.00280512	98.4	0	23.7276	0.163399	5.00493	0.00280512	99.2	0	8.87936	0.0954801	5.00493	0.00280512	99.2	0	8.22178	0.182817	5.00493	0.00280512	99.2	0	6.99748	0.0456773	5.00493	0.00280512	100	0	0	0	5.00493	0.00280512	100	0	0	0	5.00493
	Metaxa2	SILVA	33.44	0.3005	94.7925	0.188946	5.00273	0.00336314	99.2	0	3.30441	0.173921	5.00493	0.00280512	99.2	0	3.58491	0.207436	5.00493	0.00280512	99.2	0	3.01935	0.195518	5.00493	0.00280512	99.3767	0.191398	1.96582	0.595628	5.00493	0.00280512	99.8	0.2	1.28793	0.0852685	5.00493	0.00280512	100	0	0.483361	0.0497777	5.00493	0.00280512	100	0	0.255896	0.033662	5.00493
	Parallel-meta	GG	9.93e-31	0	99.8374	0.0286182	0.162578	0.0286182	1.05e-40	2.31e-42	36.3662	0.915362	5.00177	0.000777346	2.31e-42	5.2e-44	21.3427	1.50049	5.00177	0.000777346	1.8e-43	2.31e-45	12.5526	1.58962	5.00177	0.000777346	5.1e-44	0	8.93828	0.164185	5.00177	0.000777346	1.38e-44	0	4.18063	0.179927	5.00177	0.000777346	2.86e-45	1.52e-45	0.0160135	0.00745363	5.00177	0.000777346	2.86e-45	1.52e-45	0	0	5.00177
	Parallel-meta	MTX	9.91e-31	0	99.8411	0.0351192	0.158926	0.0351192	9.91e-31	0	98.7754	0.0595598	1.22455	0.0595598	9.91e-31	0	97.8472	0.0721517	2.15277	0.0721517	1.84e-38	9.98e-39	66.1719	2.49958	5.00115	0.000224932	1.1e-40	5.85e-41	41.6848	1.0663	5.00115	0.000224932	6.6e-43	3.52e-43	13.3197	0.876063	5.00115	0.000224932	1.96e-44	0	3.414	0.127012	5.00115	0.000224932	1.96e-44	0	1.9078	0.11364	5.00115
	Parallel-meta	RDP	5.24e-31	0	99.7818	0.0524058	0.218179	0.0524058	5.24e-31	0	98.7479	0.0925633	1.2521	0.0925633	8.61e-39	6.35e-41	66.8113	0.68538	5.00147	0.000679488	1.07e-42	2.31e-44	25.0451	1.58493	5.00147	0.000679488	8.59e-44	0	14.5445	0.319416	5.00147	0.000679488	2.33e-44	0	8.31164	0.297671	5.00147	0.000679488	1.85e-45	0	0	0	5.00147	0.000679488	1.85e-45	0	0	0	5.00147
	Parallel-meta	SILVA	9.37e-31	0	99.9885	0.00794053	0.0114923	0.00794053	9.37e-31	0	98.9149	0.0587354	1.08506	0.0587354	4.01e-38	2.13e-38	68.1599	1.42595	5.0031	0.000281241	9.83e-43	7.59e-43	22.2133	0.719434	5.0031	0.000281241	1.54e-43	0	14.9534	0.30415	5.0031	0.000281241	4.16e-44	0	8.47083	0.288137	5.0031	0.000281241	3.3e-45	0	0	0	5.0031	0.000281241	3.3e-45	0	0	0	5.0031
Ribosomal amplicon	Metaxa2	GG	83.05	0	100	0	0	0	83.05	0	99.4548	0.452115	0.5452	0.452115	83.05	0	98.1353	0.265722	1.86467	0.265722	99.91	0.09	68.4359	5.17532	5.00013	0	100	0	60.1132	1.05876	5.00013	0	100	0	45.7876	2.06695	5.00013	0	100	0	8.35707	0.25118	5.00013	0	100	0	0	0	5.00013
	Metaxa2	MTX	74.4	9.89001	100	0	0	0	74.4	9.89001	99.9129	0.150881	0.0871111	0.150881	74.4	9.89001	99.6121	0.14538	0.387911	0.14538	76.0467	11.5825	94.6559	1.54805	4.65644	0.518533	99.7	0.0519615	54.1496	0.901924	5.00013	0	99.7867	0.191398	51.3232	9.40729	5.00013	0	100	0	7.71569	0.511903	5.00013	0	100	0	5.00244	0.388864	5.00013
	Metaxa2	RDP	43.3167	40.4104	99.9953	0.0080829	0.00466667	0.0080829	43.3167	40.4104	99.9244	0.0983811	0.0755556	0.0983811	43.3167	40.4104	98.527	0.0505362	1.47298	0.0505362	100	0	62.726	1.89456	5.00013	0	100	0	55.4741	0.301254	5.00013	0	100	0	52.6997	1.68405	5.00013	0	100	0	0	0	5.00013	0	100	0	0	0	5.00013
	Metaxa2	SILVA	49.84	0.103923	97.4372	0.277476	2.5628	0.277476	100	0	22.7453	1.13008	5.00013	0	100	0	24.5275	1.00291	5.00013	0	100	0	21.2779	1.28163	5.00013	0	100	0	19.0752	0.26766	5.00013	0	100	0	19.6792	0.840732	5.00013	0	100	0	13.2327	0.657004	5.00013	0	100	0	4.33258	0.548322	5.00013
	Parallel-meta	GG	1.78e-154	0	100	0	0	0	0	0	87.1326	1.69604	5.00013	0	0	0	85.8032	1.43474	5.00013	0	0	0	79.2609	1.65149	5.00013	0	0	0	67.2593	1.0115	5.00013	0	0	0	48.4046	1.57136	5.00013	0	0	0	2.2928	0.627611	5.00013	0	0	0	0	0	5.00013
	Parallel-meta	MTX	7.3e-140	0	99.1619	0.0504832	0.838089	0.0504832	7.3e-140	0	98.6377	0.127976	1.36227	0.127976	7.3e-140	0	98.1589	0.377789	1.84111	0.377789	7.3e-140	0	96.7961	0.63862	3.20387	0.63862	0	0	88.9647	0.395872	5.00013	0	0	0	92.4443	0.719383	5.00013	0	0	0	64.4533	1.0712	5.00013	0	0	0	31.3636	0.773026	5.00013
	Parallel-meta	RDP	5.27e-73	9.12e-73	100	0	0	0	5.27e-73	9.12e-73	99.9603	0.0673623	0.0396889	0.0673623	5.27e-73	9.12e-73	98.5641	0.399993	1.43591	0.399993	0	0	86.2866	1.05266	5.00013	0	0	0	78.1776	0.756856	5.00013	0	0	0	76.4722	1.2477	5.00013	0	0	0	0	0	5.00013	0	0	0	0	0	5.00013
	Parallel-meta	SILVA	1.56e-110	2.52e-110	100	0	0	0	1.56e-110	2.52e-110	99.8388	0.102693	0.161156	0.102693	1.56e-110	2.52e-110	98.6818	0.315427	1.31822	0.315427	0	0	84.8534	1.24772	5.00013	0	0	0	77.8344	1.17389	5.00013	0	0	0	68.5663	1.93379	5.00013	0	0	0	0	0	5.00013	0	0	0	0	0	5.00013
	QIIME	GG	0.67	0	100	0	0	0	0.67	0	99.4548	0.452115	0.5452	0.452115	0.67	0	98.9793	0.499141	1.02071	0.499141	0.67	0	93.8928	0.640609	5.00013	0	1	0	50.1784	1.84847	5.00013	0	1	0	36.3513	2.05729	5.00013	0	1	0	2.46564	0.549749	5.00013	0	1	0	0	0	5.00013
	QIIME	MTX	0	0	99.7885	0.0443479	0.211467	0.0443479	0	0	99.7885	0.0443479	0.211467	0.0443479	0	0	99.3418	0.141612	0.658178	0.141612	0	0	97.7535	0.548458	2.24649	0.548458	0.67	0	90.9792	0.0569792	5.00013	0	1	0	46.3513	0.881366	5.00013	0	1	0	12.5884	0.321764	5.00013	0	1	0	8.7116	0.245828	5.00013
	QIIME	RDP	0.67	0	100	0	0	0	0.67	0	100	0	0	0	0.67	0	99.5599	0.070877	0.440089	0.070877	1	0	87.3752	0.918361	5.00013	0	1	0	81.7849	0.30689	5.00013	0	1	0	75.6731	0.37453	5.00013	0	1	0	0	0	5.00013	0	1	0	0	0	5.00013
	QIIME	SILVA	0.67	0	98.0837	0.801141	1.91627	0.801141	1	0	39.3416	1.20231	5.00013	0	1	0	40.9899	1.21553	5.00013	0	1	0	38.3837	1.80485	5.00013	0	1	0	35.547	1.38618	5.00013	0	1	0	33.7096	1.82152	5.00013	0	1	0	16.8206	1.72361	5.00013	0	1	0	5.87649	0.520948	5.00013
	SPINGO	GG	0.163333	0.0493288	95.2381	0	4.7619	0	0.133333	0.0057735	94.7189	0.430585	4.92974	0.121922	0.136667	0.0152753	94.1045	0.415548	5.00013	0	0.566667	0.369639	87.7753	2.31851	5.00013	0	1	0	55.8246	1.14776	5.00013	0	1	0	42.872	2.12924	5.00013	0	1	0	8.8814	0.331723	5.00013	0	1	0	0	0	5.00013
	SPINGO	MTX	0.23	0.164621	96.8275	2.74751	3.17255	2.74751	0.24	0.155885	92.8118	2.0155	4.96976	0.0524436	1	0	80.4662	2.68502	5.00007	5.69e-05	1	0	78.8047	2.65507	5.00007	5.69e-05	1	0	73.5824	2.17651	5.00007	5.69e-05	1	0	77.061	2.65102	5.00007	5.69e-05	1	0	22.2244	1.43117	5.00007	5.69e-05	1	0	19.5832	1.20655	5.00007
	SPINGO	RDP	0.233333	0.161967	96.8254	2.74929	3.1746	2.74929	0.226667	0.16773	93.4237	2.77958	4.45582	0.942771	0.23	0.164621	92.8077	2.73658	4.67777	0.558333	1	0	80.3344	2.80921	5.00013	3.67e-06	1	0	72.9239	2.58856	5.00013	3.67e-06	1	0	72.3058	2.658	5.00013	3.67e-06	1	0	47.1089	1.66916	5.00013	3.67e-06	1	0	0.343048	0.157182	5.00013
	SPINGO	SILVA	2.06667	0.0929157	6.32788	3.99136	5.00007	6.4e-05	2.21	0.02	0	0	5.00007	6.4e-05	2.21	0.02	0	0	5.00007	6.4e-05	2.21	0.02	0	0	5.00007	6.4e-05	2.21	0.02	0	0	5.00007	6.4e-05	2.21	0.02	0	0	5.00007	6.4e-05	2.21	0.02	0	0	5.00007	6.4e-05	2.21	0.02	0	0	5.00007
[truncated: 1 more columns]

## Sheet: Error 10%
Type Sequencing	Level		1.Domain						2.Phylum						3.Class						4.Order						5.Family						6.Genus						7.Species						8.Subspecies
Whole Metagenome Shotgun	Method	Database	Cut-off value	SD	Coverage	SD	Error	SD	Cut-off value	SD	Coverage	SD	Error	SD	Cut-off value	SD	Coverage	SD	Error	SD	Cut-off value	SD	Coverage	SD	Error	SD	Cut-off value	SD	Coverage	SD	Error	SD	Cut-off value	SD	Coverage	SD	Error	SD	Cut-off value	SD	Coverage	SD	Error	SD	Cut-off value	SD	Coverage	SD	Error
	MOCAT	own	45	0	99.9391	0.0130034	0.0608838	0.0130034	45	0	99.1546	0.124619	0.845431	0.124619	45	0	98.8721	0.300471	1.12793	0.300471	45	0	98.4875	0.361925	1.51252	0.361925	45	0	98.0859	0.328643	1.91406	0.328643	45	0	90.4168	0.675116	9.57225	0.664338	56.6667	0.57735	27.7938	1.76197	10.0002	0.00017202	66	1	3.12339	0.456438	10.0002
	Kraken	own	0	0	99.9124	0.000387852	0.0875534	0.000387852	0	0	99.7729	0.00105185	0.227073	0.00105185	0	0	99.747	0.00152653	0.253024	0.00152653	0	0	99.6903	0.00210039	0.309744	0.00210039	0	0	99.6107	0.0023536	0.389292	0.0023536	0	0	98.7089	0.00289266	1.29106	0.00289266	0	0	92.3975	0.0109331	7.6025	0.0109331	36.6667	0.824786	53.7694	0.455419	10
	Clark	own	0.5	0	97.9277	0.00341026	2.0723	0.00341026	0.5	0	89.59	0.00273649	10	4.25e-08	0.5	0	87.6732	0.00206258	10	4.25e-08	0.666667	0	86.0619	0.00600885	10	4.25e-08	0.666667	0	85.6881	0.00749913	10	4.25e-08	0.666667	0	85.3584	0.00730177	10	4.25e-08	0.718615	0.00749805	84.6811	0.0267623	10	4.25e-08	1	0	8.15062	0.0269325	10
	MetaPhlAn2	own	46	0	97.4739	0.0102799	2.52605	0.0102799	46	0	88.5454	0.0182529	10	2e-05	46	0	86.8743	0.016931	10	2e-05	46	0	84.9843	0.00452549	10	2e-05	46	0	84.1429	0.00705127	10	2e-05	46	0	83.0025	0.0103741	10	2e-05	62	0	72.8768	0.0126736	10	2e-05	173	0	50.869	0.0487778	10
	Metaxa2	GG	22.02	9.69104	99.9845	0.00768339	0.0154792	0.00768339	22.02	9.69104	99.1572	0.0761274	0.842825	0.0761274	22.02	9.69104	94.5289	0.230916	5.47107	0.230916	95.48	0.501199	70.4589	1.71843	10.0055	0.00182602	98	0	36.3098	0.471935	10.0055	0.00182602	99.11	0.043589	9.98089	0.136444	10.0055	0.00182602	99.2	0	1.41896	0.0717071	10.0055	0.00182602	99.2	0	0	0	10.0055
	Metaxa2	MTX	10.8333	18.7639	99.9874	0.00756271	0.0126328	0.00756271	10.8333	18.7639	98.3095	0.162052	1.69046	0.162052	10.8333	18.7639	96.5048	0.298403	3.49522	0.298403	52.9033	25.147	87.4277	4.19647	10.004	0.00317924	95.0567	1.45411	60.1907	4.44656	10.004	0.00317924	97.6267	0.325781	26.3925	1.59517	10.004	0.00317924	98.9733	0.023094	4.75531	0.653468	10.004	0.00317924	99	0	2.97728	0.195591	10.004
	Metaxa2	RDP	31.52	2.37325	99.9845	0.0139915	0.0155338	0.0139915	67.4067	8.47471	81.6798	0.426988	10.0055	0.00182602	96.1467	0.220303	46.5383	1.34849	10.0055	0.00182602	98.4	0	19.0731	0.0982535	10.0055	0.00182602	98.4	0	17.5091	0.199147	10.0055	0.00182602	98.97	0.01	9.31938	0.0787636	10.0055	0.00182602	99.2	0	0	0	10.0055	0.00182602	99.2	0	0	0	10.0055
	Metaxa2	SILVA	24.9957	13.9333	94.7925	0.188946	5.20748	0.188946	99	0	4.74843	0.225432	10.0055	0.00182602	99	0	5.29887	0.257073	10.0055	0.00182602	99	0	4.33672	0.216684	10.0055	0.00182602	99	0	3.85749	0.182439	10.0055	0.00182602	99.09	0.0781025	2.96676	0.38402	10.0055	0.00182602	99.1933	0.0057735	1.27282	0.0735905	10.0055	0.00182602	99.2	0	0.693259	0.0999961	10.0055
	Parallel-meta	GG	9.93e-31	0	99.8374	0.0286182	0.162578	0.0286182	7.26e-34	7.42e-34	78.5158	1.72228	10.0024	0.000950057	1.31e-39	7.37e-41	42.0049	0.989676	10.0024	0.000950057	8.43e-42	0	24.3795	0.217397	10.0024	0.000950057	2.36e-42	1.73e-44	17.2838	0.925433	10.0024	0.000950057	1.81e-43	0	8.48595	0.260313	10.0024	0.000950057	4.85e-44	1.1e-45	0.0365737	0.0148156	10.0024	0.000950057	4.85e-44	1.1e-45	0	0	10.0024
	Parallel-meta	MTX	9.91e-31	0	99.8411	0.0351192	0.158926	0.0351192	9.91e-31	0	98.7754	0.0595598	1.22455	0.0595598	9.91e-31	0	97.8472	0.0721517	2.15277	0.0721517	9.91e-31	0	92.8406	0.21729	7.15935	0.21729	2.85e-34	2.98e-34	83.329	1.57562	10.0023	0.000449863	1.16e-41	1.73e-43	27.2621	0.209078	10.0023	0.000449863	2.47e-43	0	6.6762	0.12975	10.0023	0.000449863	6.96e-44	0	2.9422	0.150428	10.0023
	Parallel-meta	RDP	5.24e-31	0	99.7818	0.0524058	0.218179	0.0524058	5.24e-31	0	98.7479	0.0925633	1.2521	0.0925633	5.24e-31	0	91.732	0.232768	8.26801	0.232768	1.86e-40	0	47.2064	0.348432	10.0018	0.000981392	3.86e-42	2.89e-44	24.8655	0.366773	10.0018	0.000981392	3.05e-43	0	15.8031	0.351516	10.0018	0.000981392	6.55e-45	0	0	0	10.0018	0.000981392	6.55e-45	0	0	0	10.0018
	Parallel-meta	SILVA	9.37e-31	0	99.9885	0.00794053	0.0114923	0.00794053	9.37e-31	0	98.9149	0.0587354	1.08506	0.0587354	9.37e-31	0	91.4648	0.245365	8.53517	0.245365	3.16e-40	7.51e-42	43.4395	1.0369	10.0028	0.000633804	7.14e-42	0	28.1687	0.412694	10.0028	0.000633804	5.45e-43	0	16.0818	0.361044	10.0028	0.000633804	1.17e-44	0	0	0	10.0028	0.000633804	1.17e-44	0	0	0	10.0028
Ribosomal amplicon	Metaxa2	GG	83.05	0	100	0	0	0	83.05	0	99.4548	0.452115	0.5452	0.452115	83.05	0	98.1353	0.265722	1.86467	0.265722	83.05	0	92.6658	0.726014	7.33422	0.726014	99.9367	0.0550757	61.7352	1.69998	10.0001	0	100	0	45.7876	2.06695	10.0001	0	100	0	8.35707	0.25118	10.0001	0	100	0	0	0	10.0001
	Metaxa2	MTX	74.4	9.89001	100	0	0	0	74.4	9.89001	99.9129	0.150881	0.0871111	0.150881	74.4	9.89001	99.6121	0.14538	0.387911	0.14538	74.4	9.89001	94.926	1.10572	5.07404	1.10572	88.0967	1.03346	81.6436	2.76451	10.0001	0	95.6833	2.60079	72.5603	6.3915	10.0001	0	100	0	7.71569	0.511903	10.0001	0	100	0	5.00244	0.388864	10.0001
	Metaxa2	RDP	43.3167	40.4104	99.9953	0.0080829	0.00466667	0.0080829	43.3167	40.4104	99.9244	0.0983811	0.0755556	0.0983811	43.3167	40.4104	98.527	0.0505362	1.47298	0.0505362	99.9067	0.090185	64.3099	3.22055	10.0001	0	100	0	55.4741	0.301254	10.0001	0	100	0	52.6997	1.68405	10.0001	0	100	0	0	0	10.0001	0	100	0	0	0	10.0001
	Metaxa2	SILVA	49.84	0.103923	97.4372	0.277476	2.5628	0.277476	100	0	22.7453	1.13008	10.0001	0	100	0	24.5275	1.00291	10.0001	0	100	0	21.2779	1.28163	10.0001	0	100	0	19.0752	0.26766	10.0001	0	100	0	19.6792	0.840732	10.0001	0	100	0	13.2327	0.657004	10.0001	0	100	0	4.33258	0.548322	10.0001
	Parallel-meta	GG	1.78e-154	0	100	0	0	0	1.78e-154	0	92.6704	1.01915	7.32956	1.01915	1.78e-154	0	91.3411	0.799529	8.65893	0.799529	0	0	79.2609	1.65149	10.0001	0	0	0	67.2593	1.0115	10.0001	0	0	0	48.4046	1.57136	10.0001	0	0	0	2.2928	0.627611	10.0001	0	0	0	0	0	10.0001
	Parallel-meta	MTX	7.3e-140	0	99.1619	0.0504832	0.838089	0.0504832	7.3e-140	0	98.6377	0.127976	1.36227	0.127976	7.3e-140	0	98.1589	0.377789	1.84111	0.377789	7.3e-140	0	96.7961	0.63862	3.20387	0.63862	0	0	88.9647	0.395872	10.0001	0	7.3e-140	0	92.4443	0.719383	7.55573	0.719383	0	0	64.4533	1.0712	10.0001	0	0	0	31.3636	0.773026	10.0001
	Parallel-meta	RDP	5.27e-73	9.12e-73	100	0	0	0	5.27e-73	9.12e-73	99.9603	0.0673623	0.0396889	0.0673623	5.27e-73	9.12e-73	98.5641	0.399993	1.43591	0.399993	1.67e-162	3.14e-162	86.6252	1.37252	10.0001	0	0	0	78.1776	0.756856	10.0001	0	0	0	76.4722	1.2477	10.0001	0	0	0	0	0	10.0001	0	0	0	0	0	10.0001
	Parallel-meta	SILVA	1.56e-110	2.52e-110	100	0	0	0	1.56e-110	2.52e-110	99.8388	0.102693	0.161156	0.102693	1.56e-110	2.52e-110	98.6818	0.315427	1.31822	0.315427	0	0	84.8534	1.24772	10.0001	0	0	0	77.8344	1.17389	10.0001	0	0	0	68.5663	1.93379	10.0001	0	0	0	0	0	10.0001	0	0	0	0	0	10.0001
	QIIME	GG	0.67	0	100	0	0	0	0.67	0	99.4548	0.452115	0.5452	0.452115	0.67	0	98.9793	0.499141	1.02071	0.499141	0.67	0	93.8928	0.640609	6.1072	0.640609	0.67	0	88.5964	0.741388	10.0001	0	1	0	36.3513	2.05729	10.0001	0	1	0	2.46564	0.549749	10.0001	0	1	0	0	0	10.0001
	QIIME	MTX	0	0	99.7885	0.0443479	0.211467	0.0443479	0	0	99.7885	0.0443479	0.211467	0.0443479	0	0	99.3418	0.141612	0.658178	0.141612	0	0	97.7535	0.548458	2.24649	0.548458	0	0	90.9792	0.0569792	9.0208	0.0569792	0.67	0	85.8511	0.630717	10.0001	0	1	0	12.5884	0.321764	10.0001	0	1	0	8.7116	0.245828	10.0001
	QIIME	RDP	0.67	0	100	0	0	0	0.67	0	100	0	0	0	0.67	0	99.5599	0.070877	0.440089	0.070877	1	0	87.3752	0.918361	10.0001	0	1	0	81.7849	0.30689	10.0001	0	1	0	75.6731	0.37453	10.0001	0	1	0	0	0	10.0001	0	1	0	0	0	10.0001
	QIIME	SILVA	0.67	0	98.0837	0.801141	1.91627	0.801141	0.67	0	80.1645	1.22088	10.0001	0	0.67	0	77.8786	0.781519	10.0001	0	0.78	0.190526	60.2679	20.715	10.0001	0	1	0	35.547	1.38618	10.0001	0	1	0	33.7096	1.82152	10.0001	0	1	0	16.8206	1.72361	10.0001	0	1	0	5.87649	0.520948	10.0001
	SPINGO	GG	0.163333	0.0493288	95.2381	0	4.7619	0	0.163333	0.0493288	94.7189	0.430585	5.28114	0.430585	0.163333	0.0493288	94.1045	0.415548	5.89553	0.415548	0.15	0.0173205	89.5717	0.798057	9.85287	0.255061	0.87	0.0264575	77.1688	0.842757	10.0001	0	1	0	42.872	2.12924	10.0001	0	1	0	8.8814	0.331723	10.0001	0	1	0	0	0	10.0001
	SPINGO	MTX	0.23	0.164621	96.8275	2.74751	3.17255	2.74751	0.23	0.164621	92.8118	2.0155	7.18816	2.0155	0.226667	0.167432	89.9933	2.31972	9.17511	1.42887	0.256667	0.142244	87.9803	2.31522	9.96502	0.0607006	1	0	73.5824	2.17651	10.0001	3.72e-05	0.97	0.0519615	79.4052	4.99047	10.0001	3.72e-05	1	0	22.2244	1.43117	10.0001	3.72e-05	1	0	19.5832	1.20655	10.0001
	SPINGO	RDP	0.233333	0.161967	96.8254	2.74929	3.1746	2.74929	0.233333	0.161967	93.4237	2.77958	6.57633	2.77958	0.233333	0.161967	92.8077	2.73658	7.19227	2.73658	0.23	0.164621	89.2164	2.26763	9.40435	1.03191	1	0	72.9239	2.58856	10.0001	3.67e-06	1	0	72.3058	2.658	10.0001	3.67e-06	1	0	47.1089	1.66916	10.0001	3.67e-06	1	0	0.343048	0.157182	10.0001
	SPINGO	SILVA	1.29	0	15.8282	0.339746	10.0001	4.06e-05	2.08	0	0	0	10.0001	4.06e-05	2.08	0	0	0	10.0001	4.06e-05	2.08	0	0	0	10.0001	4.06e-05	2.08	0	0	0	10.0001	4.06e-05	2.08	0	0	0	10.0001	4.06e-05	2.08	0	0	0	10.0001	4.06e-05	2.08	0	0	0	10.0001
[truncated: 1 more columns]

## Sheet: Phyla_WMS_Blast_based
TAXONOMY	expected_1	expected_2	expected_3	mtxGG_1	mtxGG_2	mtxGG_3	mtxMTX_1	mtxMTX_2	mtxMTX_3	mtxRDP_1	mtxRDP_2	mtxRDP_3	mtxSIL_1	mtxSIL_2	mtxSIL_3	pllGG_1	pllGG_2	pllGG_3	pllMTX_1	pllMTX_2	pllMTX_3	pllRDP_1	pllRDP_2	pllRDP_3	pllSIL_1	pllSIL_2	pllSIL_3
Bacteria;Proteobacteria	26.4381	26.4383	26.4381	33.5173	33.2401	32.6604	34.0547	33.7589	33.2389	32.2443	31.9061	31.6539	26.2322	25.6449	25.6725	34.6549	34.6585	33.8343	34.1724	34.2147	33.5805	35.6204	35.7029	35.0022	36.1643	36.2007	35.4086
Bacteria;Acidobacteria	12.9247	12.9247	12.9247	6.50266	6.43247	7.00749	6.45205	6.29356	6.83885	6.42955	6.22417	6.74386	2.21525	2.29907	2.22697	7.101	7.18715	7.66013	6.4346	6.48139	6.86629	6.39092	6.48025	6.78546	6.13692	6.19754	6.6164
Bacteria;Actinobacteria	11.3158	11.3153	11.3158	14.5479	14.5703	15.2589	14.7255	14.7678	15.4171	13.4707	13.5477	14.3874	14.3991	13.8879	15.1078	15.8045	15.6368	16.2525	14.6332	14.6032	15.0953	15.3804	15.3611	15.8647	15.2662	15.3522	15.7598
Bacteria;Firmicutes	9.23136	9.23036	9.23135	7.92553	7.93997	7.67177	8.01801	8.07398	7.83371	8.07113	8.06745	7.79221	10.6332	10.5421	9.86994	10.0094	10.0517	9.84013	8.03227	8.16044	7.92312	8.20762	8.25575	8.11312	8.41319	8.54198	8.39957
Bacteria;Cyanobacteria	7.36457	7.36456	7.36454	7.91223	8.3015	8.5705	7.86343	8.2879	8.47279	7.8941	8.45594	8.77797	10.7993	11.4393	11.4199	6.81884	6.76633	7.26667	7.44845	7.54608	7.79642	6.42011	6.42373	6.83985	7.71094	7.73807	8.02935
Bacteria;Planctomycetes	6.0822	6.0822	6.0822	4.43484	4.1678	4.23966	4.46267	4.1543	4.24298	5.28688	4.97603	5.05398	9.1379	8.42991	8.65847	4.02981	3.7763	3.8602	4.66116	4.29734	4.48688	4.49311	4.16279	4.3061	4.16508	3.98059	4.01467
Bacteria;Spirochaetes	5.48694	5.48719	5.48694	2.06782	1.95089	2.14262	2.10364	1.98054	2.18079	2.38191	2.2731	2.48005	5.57504	5.21495	5.70105	2.76009	2.65042	2.65854	2.34471	2.26125	2.30524	2.40065	2.31081	2.38979	2.47691	2.3409	2.45568
Bacteria;Chloroflexi	5.32192	5.32192	5.32192	5.6383	6.32333	5.78313	5.30278	6.03823	5.48162	6.35713	7.19127	6.48568	6.79343	8.56075	7.50045	5.18377	5.5777	5.10085	5.50551	6.03751	5.61787	4.80779	5.20348	4.74758	3.65655	3.86018	3.68521
Bacteria;Bacteroidetes	4.85334	4.85321	4.85332	6.04388	6.10505	5.99153	6.10928	6.20385	6.0614	6.13181	6.2407	6.35268	6.5719	6.63551	6.78781	5.36464	5.61093	5.38443	5.96378	6.01821	5.87127	6.13788	6.23088	6.12323	5.93282	6.0063	5.91672
Bacteria;Chlorobi	3.95126	3.95135	3.95127	5.59176	5.37517	5.35982	5.64554	5.41716	5.42232	6.12376	5.71169	5.24957	2.41831	2.63551	2.01318	4.68818	4.71023	4.66839	5.50551	5.40062	5.29341	5.43066	5.35975	5.24986	5.70104	5.55654	5.48536
Bacteria;Verrucomicrobia	3.80137	3.80137	3.80138	3.26463	3.37654	3.11299	3.17226	3.25719	3.01753	2.76012	2.94264	2.7617	0.996862	1.15888	1.08676	2.27898	2.22591	2.30052	3.60338	3.55431	3.6989	3.29603	3.23181	3.35914	3.34175	3.24043	3.32179
Archaea;Crenarchaeota	0.760273	0.760274	0.760274	0.744681	0.545703	0.494953	0.752739	0.545166	0.494136	0.901263	0.653	0.578939	0.867639	0.635514	0.623552	0.003617	0	0.003545	0.326438	0.21551	0.241031	0.337388	0.239394	0.255934	0	0	0
Bacteria;Gemmatimonadetes	0.760273	0.760274	0.760274	0.378989	0.300136	0.253989	0.262114	0.227728	0.151535	0.450632	0.371962	0.265999	0.203064	0.168224	0.160342	0.018087	0.02584	0.021268	0.364104	0.340957	0.262662	0.379562	0.339141	0.265532	0.415124	0.371853	0.28191
Archaea;Euryarchaeota	0.380135	0.380137	0.380135	0.465426	0.436562	0.455878	0.470462	0.441653	0.461194	0.555243	0.504216	0.539822	0.646114	0.46729	0.552289	0.520909	0.39498	0.446634	0.163219	0.147962	0.169958	0.158962	0.162921	0.172756	0	0	0
Bacteria;Elusimicrobia	0.380135	0.380137	0.380135	0.518617	0.511596	0.481928	0.134418	0.096612	0.138358	0.651807	0.603406	0.555469	0.719956	0.71028	0.712631	0	0	0	0.285634	0.199427	0.287383	0	0	0	0	0	0
Bacteria;Nitrospirae	0.380135	0.380137	0.380135	0.445479	0.416098	0.507978	0.443578	0.420951	0.513902	0.273598	0.314102	0.320764	0.073842	0.018692	0.035632	0.459413	0.358066	0.421821	0.517907	0.476053	0.485152	0.493106	0.448863	0.460682	0.54658	0.495803	0.529855
Bacteria;Thermotogae	0.127691	0.127817	0.127702	0	0	0	0	0	0	0	0	0	0	0	0	0.170019	0.284238	0.145333	0	0	0	0.003244	0	0.009598	0.006919	0	0.01019
Bacteria;Chlamydiae	0.120651	0.121145	0.120689	0	0	0	0	0.006901	0	0	0	0	0	0	0	0	0	0	0.003139	0	0	0.003244	0.00665	0	0	0	0
Bacteria;no_rank(Thermobaculum)	0.114363	0.11451	0.114372	0	0	0	0	0	0	0	0	0	0	0	0	0.021705	0.011074	0.042537	0	0	0	0	0	0	0	0	0
Bacteria;Synergistetes	0.102729	0.102899	0.102742	0	0	0	0.006721	0	0.013177	0	0	0	0	0	0	0	0	0.003545	0.003139	0.012866	0.00618	0.003244	0.016625	0.012797	0.003459	0.003541	0.006793
Bacteria;Aquificae	0.102075	0.10225	0.10209	0	0	0	0	0	0	0	0	0	0	0	0	0	0	0	0	0	0	0	0	0	0	0	0
Other_phyla	0	0	0	0	0.006821	0.006513	0.020163	0.027604	0.019765	0.016094	0.016532	0	1.71682	1.5514	1.87066	0.11214	0.073826	0.088618	0.03139	0.032167	0.01236	0.035684	0.063174	0.041588	0.062268	0.113325	0.078121
Archaea;Thaumarchaeota	0	0	0	0	0	0	0	0	0	0.008047	0	0	0	0	0	0	0	0	0	0	0	0	0	0	0	0	0
Bacteria;Balneolaeota	0	0	0	0	0	0	0	0	0	0	0	0	0	0	0	0	0	0	0	0	0	0.003244	0	0	0	0	0
Bacteria;Caldiserica	0	0	0	0	0	0	0	0	0	0	0	0	0	0	0	0	0	0	0	0	0	0.009732	0.003325	0.003199	0.010378	0.003541	0.003397
Bacteria;Calditrichaeota	0	0	0	0	0	0	0	0	0	0	0	0	0	0	0	0	0	0	0	0	0	0	0.003325	0.006398	0.003459	0.028332	0.006793
Bacteria;Chrysiogenetes	0	0	0	0	0	0	0	0	0	0	0	0	0	0	0	0	0	0	0.003139	0.003217	0	0	0	0	0	0	0
Bacteria;Deferribacteres	0	0	0	0	0	0	0	0	0	0	0	0	0	0	0	0.01447	0.003691	0.003545	0	0	0	0.006488	0.003325	0.003199	0	0	0.003397
Bacteria;Deinococcus-Thermus	0	0	0	0	0	0	0	0.013802	0.006588	0	0	0	0	0	0	0.021705	0.018457	0.021268	0	0.00965	0	0.006488	0.029924	0.022394	0.024216	0.04958	0.033965
Bacteria;Dictyoglomi	0	0	0	0	0	0	0	0	0	0	0	0	0	0	0	0	0	0	0	0	0	0.006488	0.009975	0.006398	0	0.007083	0.013586
Bacteria;Fusobacteria	0	0	0	0	0	0	0.020163	0.013802	0.013177	0	0	0	0	0	0	0	0.003691	0	0	0	0	0	0.003325	0	0.003459	0	0
Bacteria;Ignavibacteriae	0	0	0	0	0	0	0	0	0	0	0.008266	0	0	0	0	0	0	0	0	0	0	0	0	0	0	0	0
Bacteria;Kiritimatiellaeota	0	0	0	0	0	0	0	0	0	0	0	0	0	0	0	0	0	0	0	0	0	0.003244	0.00665	0	0	0	0
Bacteria;Latescibacteria	0	0	0	0	0	0	0	0	0	0	0.008266	0	0	0	0	0	0	0	0	0	0	0	0	0	0	0	0
Bacteria;Lentisphaerae	0	0	0	0	0	0	0	0	0	0	0	0	0	0	0	0.003617	0.003691	0.003545	0	0	0	0	0	0	0.006919	0.010624	0.006793
Bacteria;Nitrospinae	0	0	0	0	0	0.006513	0	0	0	0.008047	0	0	0	0	0	0	0	0	0	0	0	0	0	0	0	0	0
Bacteria;Tenericutes	0	0	0	0	0.006821	0	0	0	0	0	0	0	0	0	0	0.043409	0.022148	0.028358	0.006278	0	0.00309	0	0	0	0	0.003541	0
Bacteria;Thermodesulfobacteria	0	0	0	0	0	0	0	0	0	0	0	0	0	0	0	0.003617	0	0	0	0.003217	0	0	0.003325	0	0.003459	0.003541	0
Bacteria;no_rank(Antarctic)	0	0	0	0	0	0	0	0	0	0	0	0	0	0	0	0.025322	0.022148	0.031902	0.006278	0	0.00618	0	0	0	0	0	0
Bacteria;no_rank(BRC1_genera_incertae_sedis)	0	0	0	0	0	0	0	0	0	0	0	0	0	0	0	0	0	0	0	0	0	0	0	0	0.010378	0.007083	0.01019
Bacteria;no_rank(Chlorochromatium)	0	0	0	0	0	0	0	0	0	0	0	0	0	0	0	0	0	0	0.003139	0.00965	0	0	0	0	0	0	0
Bacteria;no_rank(Gram-negative_bacterium_DM_2)	0	0	0	0	0	0	0	0	0	0	0	0	0	0	0	0	0	0	0.003139	0.006433	0	0	0	0	0	0	0
Bacteria;no_rank(Nanobacterium)	0	0	0	0	0	0	0	0	0	0	0	0	0	0	0	0	0	0	0.006278	0	0.00309	0	0	0	0	0	0
Bacteria;no_rank(Streptomyces)	0	0	0	0	0	0	0	0	0	0	0	0	0	0	0	0	0	0	0.003139	0	0	0	0	0	0	0	0
Bacteria;no_rank(unidentified_marine_bacterioplankton)	0	0	0	0	0	0	0	0	0	0	0	0	1.71682	1.5514	1.87066	0	0	0	0	0	0	0	0	0	0	0	0
Other_phyla	0	0	0	0	0.006821	0.006513	0.020163	0.027604	0.019765	0.016094	0.016532	0	1.71682	1.5514	1.87066	0.11214	0.073826	0.088618	0.03139	0.032167	0.01236	0.035684	0.063174	0.041588	0.062268	0.113325	0.078121

## Sheet: Phyla_WMS_Blast_independent
TAXONOMY	expected_1	expected_2	expected_3	clark_1	clark_2	clark_3	kraken_1	kraken_2	kraken_3	metaphlan_1	metaphlan_2	metaphlan_3	mocat_1	mocat_2	mocat_3
Bacteria;Proteobacteria	26.4381	26.4383	26.4381	26.2616	26.2701	26.2552	24.1019	24.1066	24.1006	20.7267	20.4961	20.785	22.9631	23.1044	23.7397
Bacteria;Acidobacteria	12.9247	12.9247	12.9247	14.7241	14.7243	14.723	16.8688	16.8678	16.8676	14.3911	14.3502	14.3884	13.0722	12.8355	12.8903
Bacteria;Actinobacteria	11.3158	11.3153	11.3158	12.0056	12.0091	12.0037	12.8931	12.8936	12.8954	12.2851	12.1823	12.1842	12.5329	12.9373	12.9603
Bacteria;Firmicutes	9.23136	9.23036	9.23135	4.67463	4.66868	4.68008	2.3712	2.37256	2.37226	2.43343	2.55097	2.47381	3.33883	3.1906	3.27255
Bacteria;Cyanobacteria	7.36457	7.36456	7.36454	8.2493	8.2552	8.25164	8.59836	8.59744	8.5972	8.31952	8.5906	8.34541	5.99315	5.93211	5.74069
Bacteria;Planctomycetes	6.0822	6.0822	6.0822	6.98329	6.98377	6.98438	7.93813	7.93787	7.93833	5.99608	6.0011	6.01165	4.28927	4.18277	4.21184
Bacteria;Spirochaetes	5.48694	5.48719	5.48694	3.99288	3.98587	3.99212	2.91678	2.91161	2.9162	2.1853	2.18477	2.19272	2.94979	2.97389	2.94279
Bacteria;Chloroflexi	5.32192	5.32192	5.32192	4.29357	4.29267	4.29425	6.14166	6.14064	6.14259	7.85718	7.70526	7.72174	8.88139	8.4752	8.11392
Bacteria;Bacteroidetes	4.85334	4.85321	4.85332	5.3089	5.30487	5.3071	4.96129	4.96108	4.96066	5.0319	5.11186	5.05209	4.74725	4.69713	4.54159
Bacteria;Chlorobi	3.95126	3.95135	3.95127	4.35795	4.35782	4.35791	4.96011	4.96153	4.96069	9.05878	9.18419	9.20424	8.51205	8.94778	8.90082
Bacteria;Verrucomicrobia	3.80137	3.80137	3.80138	4.33948	4.33899	4.33974	4.96145	4.96168	4.96085	6.43708	6.4079	6.39691	6.525	6.59269	6.58007
Archaea;Crenarchaeota	0.760273	0.760274	0.760274	0.846472	0.846857	0.846372	0.814783	0.81487	0.815	1.90781	1.94373	1.93249	2.16926	2.20365	2.17337
Bacteria;Gemmatimonadetes	0.760273	0.760274	0.760274	0.872333	0.87226	0.872143	0.99202	0.992396	0.992184	1.03716	1.02828	1.04249	0.992293	1.06527	1.12416
Archaea;Euryarchaeota	0.380135	0.380137	0.380135	1.16786	1.17164	1.17093	0.485648	0.485506	0.485642	0.64281	0.613838	0.616021	0.795312	0.78329	0.729453
Bacteria;Elusimicrobia	0.380135	0.380137	0.380135	0.267524	0.267339	0.267467	0.496201	0.496036	0.496083	0.878207	0.868936	0.853631	1.79007	0.861619	0.884337
Bacteria;Nitrospirae	0.380135	0.380137	0.380135	0.458018	0.457756	0.457159	0.496006	0.496041	0.49616	0.801634	0.775751	0.797238	0.448132	0.373368	0.38721
Bacteria;Thermotogae	0.127691	0.127817	0.127702	0.097394	0.097596	0.097474	0.00016	0.000142	0.00016	0	0	0	0	0	0
Bacteria;Chlamydiae	0.120651	0.121145	0.120689	0.063934	0.063679	0.063551	4.7e-05	7.6e-05	5.4e-05	0	0	0	0	0	0
Bacteria;no_rank(Thermobaculum)	0.114363	0.11451	0.114372	0.006574	0.006402	0.006693	2e-05	2.3e-05	3.9e-05	0	0	0	0	0	0
Bacteria;Synergistetes	0.102729	0.102899	0.102742	0.018314	0.018889	0.018768	1.2e-05	3.3e-05	3.4e-05	0	0	0	0	0	0
Bacteria;Aquificae	0.102075	0.10225	0.10209	0.052645	0.052021	0.052478	0.000127	8.6e-05	0.000106	0	0	0	0	0	0
Other_phyla_total	0	0	0	0.957642	0.954218	0.95789	0.002131	0.002328	0.002099	0.010196	0.004126	0.002013	0	0.843342	0.806895
Archaea;Candidatus_Korarchaeota	0	0	0	0.00341	0.003268	0.003382	5e-06	0	0	0	0	0	0	0	0
Archaea;Thaumarchaeota	0	0	0	0.007526	0.007914	0.00785	0	0	5e-06	0	0	0	0	0	0
Archaea;no_rank(halophilic_archaeon_DL31)	0	0	0	0.007526	0.00803	0.007603	5e-06	3e-06	5e-06	0	0	0	0	0	0
Bacteria;Actinobacteria	0	0	0	0	0	0	0	0.000303	0	0	0	0	0	0	0
Bacteria;Armatimonadetes	0	0	0	0.00611	0.005943	0.006199	2.2e-05	1.8e-05	2.2e-05	0	0	0	0	0	0
Bacteria;Caldiserica	0	0	0	0.006497	0.006471	0.006689	2e-05	2e-05	2.2e-05	0	0	0	0	0	0
Bacteria;Candidatus_Cloacimonetes	0	0	0	0.007892	0.007879	0.007921	1.5e-05	8e-06	2e-05	0	0	0	0	0	0
Bacteria;Chrysiogenetes	0	0	0	0.006093	0.005792	0.005972	3.5e-05	3e-05	3e-05	0	0	0	0	0	0
Bacteria;Deferribacteres	0	0	0	0.043171	0.043364	0.043932	1.2e-05	2e-05	2.2e-05	0	0	0	0	0	0
Bacteria;Deinococcus-Thermus	0	0	0	0.169097	0.166956	0.167676	0.000302	0.000245	0.000246	0.010196	0.004126	0.002013	0	0	0
Bacteria;Dictyoglomi	0	0	0	0.018645	0.01809	0.018957	1.2e-05	1.8e-05	1e-05	0	0	0	0	0	0
Bacteria;Fibrobacteres	0	0	0	0.008683	0.008506	0.008692	2.7e-05	1.5e-05	1.7e-05	0	0	0	0	0	0
Bacteria;Fusobacteria	0	0	0	0.128422	0.127658	0.128136	3.5e-05	3e-05	4.2e-05	0	0	0	0	0	0
Bacteria;Ignavibacteriae	0	0	0	0.026763	0.026687	0.026731	2.7e-05	4e-05	2.7e-05	0	0	0	0	0	0
Bacteria;Tenericutes	0	0	0	0.32281	0.323297	0.323118	0.001592	0.001545	0.001601	0	0	0	0	0	0
Bacteria;Thermodesulfobacteria	0	0	0	0.01882	0.018412	0.019284	2.2e-05	3.3e-05	3e-05	0	0	0	0	0	0
Bacteria;no_rank(uncultured_Termite_1_bacterium)	0	0	0	0.176177	0.175951	0.175748	0	0	0	0	0	0	0	0.843342	0.806895
Other_phyla	0	0	0	0.957642	0.954218	0.95789	0.002131	0.002328	0.002099	0.010196	0.004126	0.002013	0	0.843342	0.806895

## Sheet: Phyla_Amplicon_Blast_based
TAXONOMY	expected_1	expected_2	expected_3	metaxa_gg_1	metaxa_gg_2	metaxa_gg_3	metaxa_mtx_1	metaxa_mtx_2	metaxa_mtx_3	metaxa_rdp_1	metaxa_rdp_2	metaxa_rdp_3	metaxa_sil_1	metaxa_sil_2	metaxa_sil_3	pll_gg_1	pll_gg_2	pll_gg_3	pll_mtx_1	pll_mtx_2	pll_mtx_3	pll_rdp_1	pll_rdp_2	pll_rdp_3	pll_sil_1	pll_sil_2	pll_sil_3
Bacteria;Proteobacteria	51.0123	51.1801	53.7955	50.1448	51.1518	53.0558	51.0123	51.1802	53.9363	51.0123	51.1805	53.9774	50.9841	54.7685	52.0331	50.1608	50.1953	52.5588	51.0123	51.1801	53.7955	51.0123	51.1801	53.7955	51.0367	51.2471	53.8965
Bacteria;Firmicutes	15.5448	14.9567	13.7199	16.4124	14.985	14.4596	15.5448	14.9566	13.7559	15.5448	14.9569	13.766	15.5006	12.5457	12.7303	15.1539	14.785	14.1003	15.5448	14.9567	13.7199	15.5448	15.0741	13.7199	15.5044	14.963	13.5578
Bacteria;Actinobacteria	14.5145	14.5989	12.9719	14.5145	14.5989	12.9718	14.5145	14.5989	13.0058	14.5145	14.5989	13.0157	11.9696	12.4283	12.3035	15.3178	15.2509	13.7678	14.5145	14.5989	12.9719	14.5145	14.5989	12.9719	14.5215	14.618	12.9962
Bacteria;Cyanobacteria	9.04867	10.0285	9.70547	9.04864	10.0285	9.70545	9.04866	10.0285	9.73088	9.04866	10.0285	9.41159	9.06265	10.062	10.0544	9.56516	10.6727	10.4315	9.04867	10.0285	9.70547	9.04867	10.0285	9.70547	9.053	10.0417	9.72369
Bacteria;Bacteroidetes	5.3988	3.95307	5.31187	5.39879	3.95306	5.31186	5.39879	3.95306	5.32578	5.39879	3.95237	5.31859	6.31615	5.13922	6.42512	4.79125	3.29103	4.46057	5.3988	3.95307	5.31187	5.3988	3.95307	5.31187	5.40139	3.95824	5.32184
Bacteria;Chloroflexi	0.710933	1.8936	0.870533	0.710931	1.8936	0.870532	0.710932	1.8936	0.872813	0.710932	1.89382	0.873478	0.584952	1.09039	0.307992	0.598025	1.57067	0.54471	0.710933	1.8936	0.870533	0.710933	1.8936	0.870533	0.711274	1.89608	0.872168
Bacteria;Chlorobi	1.56693	0.859867	1.69307	1.56693	0.859866	1.69306	1.56693	0.859866	1.6975	1.56693	0.859808	1.69879	1.62892	0.870922	2.19926	1.65637	0.915098	1.81971	1.56693	0.859867	1.69307	1.56693	0.859867	1.69307	1.56768	0.860992	1.69625
Bacteria;Planctomycetes	0.630667	0.763333	0.246667	0.630665	0.763332	0.246666	0.630666	0.763332	0.247313	0.630666	0.76337	0.247501	0.923505	1.17098	0.369271	0.664973	0.812364	0.265118	0.630667	0.763333	0.246667	0.629067	0.763333	0.246667	0.630969	0.764332	0.24713
Bacteria;Verrucomicrobia	0.8168	0.5536	0.195867	0.816798	0.553599	0.195866	0.816799	0.553599	0.19638	0.816799	0.553553	0.196529	0.717913	0.28124	0.257691	0.863423	0.589159	0.210518	0.8168	0.5536	0.195867	0.8168	0.5536	0.195867	0.817191	0.554324	0.196235
Bacteria;Acidobacteria	0.376	0.553467	1.3524	0.375999	0.553466	1.3524	0.375999	0.553466	1.09392	0.375999	0.553687	1.35697	0.246398	0.10861	0.989447	0.397462	0.589017	1.45356	0.376	0.553467	1.3524	0.376	0.553467	1.3524	0.37618	0.554191	1.35494
Bacteria;Nitrospirae	0.352667	0.389467	0.039867	0.352666	0.389466	0.039867	0.352666	0.389466	0.039971	0.352666	0.389221	0.040001	0	0	0	0.372797	0.414483	0.042849	0.352667	0.389467	0.039867	0.352667	0.389467	0.039867	0.352836	0.389976	0.039942
Bacteria;Gemmatimonadetes	0.026933	0.151867	0.097067	0.026933	0.151866	0.097067	0.026933	0.151866	0.097321	0.026933	0.151927	0.097395	0	0	0	0	0	0	0.026933	0.151867	0.097067	0.026933	0.151867	0.097067	0.026946	0.152065	0.097249
Bacteria;Elusimicrobia	0	0.117467	0	0	0.117467	0	0	0.117467	0	0	0.117513	0	0	0.180198	0	0	0	0	0	0.117467	0	0	0	0	0	0	0
Other_phyla	0	0	0	0	0	0	0	0	0	0	0	0	2.0651	1.35384	2.33	0.458067	0.914247	0.344653	0	0	0	0.0016	0	0	0	0	0
Bacteria;Aquificae	0	0	0	0	0	0	0	0	0	0	0	0	0	0	0	0	0	0	0	0	0	0.0016	0	0	0	0	0
Bacteria;Tenericutes	0	0	0	0	0	0	0	0	0	0	0	0	0	0	0	0.192811	0.440309	0.211951	0	0	0	0	0	0	0	0	0
Bacteria;Thermotogae	0	0	0	0	0	0	0	0	0	0	0	0	0	0	0	0.265256	0.473938	0.132702	0	0	0	0	0	0	0	0	0
Bacteria;no_rank(unidentified_marine_bacterioplankton)	0	0	0	0	0	0	0	0	0	0	0	0	2.0651	1.35384	2.33	0	0	0	0	0	0	0	0	0	0	0	0
Other_phyla	0	0	0	0	0	0	0	0	0	0	0	0	2.0651	1.35384	2.33	0.458067	0.914247	0.344653	0	0	0	0.0016	0	0	0	0	0

## Sheet: Phyla_Amplicon_Blast_independen
TAXONOMY	expected_1	expected_2	expected_3	qiime_gg_1	qiime_gg_2	qiime_gg_3	qiime_mtx_1	qiime_mtx_2	qiime_mtx_3	qiime_rdp_1	qiime_rdp_2	qiime_rdp_3	qiime_sil_1	qiime_sil_2	qiime_sil_3	spingo_gg_1	spingo_gg_2	spingo_gg_3	spingo_mtx_1	spingo_mtx_2	spingo_mtx_3	spingo_rdp_1	spingo_rdp_2	spingo_rdp_3	spingo_sil_1	spingo_sil_2	spingo_sil_3
Bacteria;Proteobacteria	51.0123	51.1801	53.7955	47.6838	49.0582	53.0559	51.1198	51.3286	53.7325	55.1989	51.2251	53.8765	54.1992	55.9729	56.1576	51.7112	51.8452	54.5495	50.9215	51.042	52.9185	52.1271	52.0274	54.3091	10.0832	9.89244	9.21879
Bacteria;Firmicutes	15.5448	14.9567	13.7199	18.023	16.2381	14.4595	15.6615	14.9951	13.7386	17.5556	14.9698	13.7405	14.3346	13.0949	12.9771	15.5683	15.0175	13.728	14.5063	14.3679	13.9783	14.2346	13.7601	12.975	58.3105	59.7588	60.6811
Bacteria;Actinobacteria	14.5145	14.5989	12.9719	14.8881	15.5464	12.9719	14.3374	14.8181	12.9895	16.651	14.6118	12.9914	14.0063	13.1296	12.3608	14.3399	14.43	12.8074	14.8079	15.2492	13.2832	14.7806	14.9849	13.3117	3.49847	2.8523	1.81235
Bacteria;Cyanobacteria	9.04867	10.0285	9.70547	9.02684	9.30579	9.70547	9.10791	9.70158	9.7187	0	9.94941	9.56946	7.79497	9.40462	8.44989	8.6834	9.63331	9.31559	8.72175	9.23477	9.08564	9.01814	10.0188	9.6623	13.2247	15.1947	14.1522
Bacteria;Bacteroidetes	5.3988	3.95307	5.31187	5.89175	4.20645	5.31187	5.49054	4.037	5.31911	6.19348	3.95654	5.31987	5.53493	4.2049	5.57727	5.20091	3.81374	5.11554	5.21617	4.02064	5.04887	5.36493	3.93592	5.26629	7.51885	5.66472	6.64694
Bacteria;Chlorobi	1.56693	0.859867	1.69307	1.24716	0.933333	1.69307	1.59356	0.878125	1.69538	1.79758	0.860623	1.69562	1.45689	0.813382	2.00641	1.50127	0.823975	1.61948	1.61165	0.90214	1.77318	1.55033	0.851567	1.67186	3.1763	1.74952	3.50438
Bacteria;Verrucomicrobia	0.8168	0.5536	0.195867	0.90802	0.608352	0.195867	0.570193	0.516063	0.196134	0.643195	0.554087	0.196162	0.62633	0.232516	0.211554	0.784406	0.531856	0.190587	2.00439	1.43719	1.34601	0.808061	0.548926	0.193717	0.993811	0.373018	0.356288
Bacteria;Chloroflexi	0.710933	1.8936	0.870533	0.79033	1.93245	0.870533	0.723013	1.93381	0.87172	0.801202	1.89526	0.871845	0.724785	1.38292	0.439987	0.709343	1.84078	0.854968	0.989243	2.04519	1.18436	0.70707	1.87828	0.862778	0.842725	1.52218	0.367603
Bacteria;Planctomycetes	0.630667	0.763333	0.246667	0.701099	0.838828	0.246667	0.641383	0.779542	0.247003	0.723498	0.764005	0.247038	0.805695	0.968111	0.303157	0.606242	0.733867	0.238999	0.648441	0.80111	0.259235	0.623614	0.755746	0.243462	1.27841	1.55311	0.51056
Bacteria;Acidobacteria	0.376	0.553467	1.3524	0.417991	0.608205	1.3524	0.368558	0.339322	1.35424	0	0.553953	1.35444	0.244604	0.386061	1.21328	0.454586	0.623366	1.38125	0.379171	0.273744	0.965465	0.376278	0.553149	1.34141	0.761102	0.801649	2.49926
Bacteria;Nitrospirae	0.352667	0.389467	0.039867	0.392052	0.427985	0.039867	0.358659	0.397736	0.039921	0.404578	0.389809	0.039927	0.162161	0.055804	0.029496	0.350466	0.385414	0.052106	0.134978	0.310076	0.030153	0.352283	0.389356	0.043428	0.257304	0.089524	0.049676
Bacteria;Gemmatimonadetes	0.026933	0.151867	0.097067	0.029941	0.166886	0.097067	0.027391	0.155091	0.097199	0.030898	0.152	0.097213	0.034408	0.192608	0.119296	0.060153	0.179325	0.121792	0.028366	0.159719	0.101767	0.026896	0.150595	0.095806	0.054596	0.308994	0.200912
Bacteria;Elusimicrobia	0	0.117467	0	0	0.129084	0	0	0.119961	0	0	0.11757	0	0	0.148979	0	0.000892	0.113432	0.000764	0.000137	0.123527	0	0	0.116279	0.000132	0	0.239003	0
Other_phyla	0	0	0	0	0	0	0	0	0	0	0	0	0.075119	0.012683	0.1542	0.028928	0.028293	0.023951	0.029872	0.032836	0.025268	0.030061	0.028906	0.02303	0	0	0
Archaea;Crenarchaeota	0	0	0	0	0	0	0	0	0	0	0	0	0	0	0	0	0	0	0.000274	0.000279	0.00014	0.000264	0.000264	0.000263	0	0	0
Bacteria;Aquificae	0	0	0	0	0	0	0	0	0	0	0	0	0	0	0	0.001402	0.001784	0.001274	0.005207	0.006568	0.004048	0.004878	0.005939	0.003685	0	0	0
Bacteria;Armatimonadetes	0	0	0	0	0	0	0	0	0	0	0	0	0	0	0	0.004206	0.005608	0.00344	0.000411	0.00014	0	0.000527	0.000132	0	0	0	0
Bacteria;Bactoderma	0	0	0	0	0	0	0	0	0	0	0	0	0	0	0	0	0	0	0	0	0	0	0	0.000263	0	0	0
Bacteria;Balneolaeota	0	0	0	0	0	0	0	0	0	0	0	0	0	0	0	0	0	0	0	0	0	0.001187	0.000396	0.001448	0	0	0
Bacteria;Caldiserica	0	0	0	0	0	0	0	0	0	0	0	0	0	0	0	0	0.000255	0	0	0	0	0	0	0	0	0	0
Bacteria;Calditrichaeota	0	0	0	0	0	0	0	0	0	0	0	0	0	0	0	0.002931	0.001912	0.001147	0	0	0	0.000132	0	0.000263	0	0	0
Bacteria;Candidate	0	0	0	0	0	0	0	0	0	0	0	0	0	0	0	0	0	0	0	0	0.00014	0	0	0	0	0	0
Bacteria;Chlamydiae	0	0	0	0	0	0	0	0	0	0	0	0	0	0	0	0.000637	0.000382	0.000255	0.001644	0.001397	0.001256	0.000791	0.000924	0.000526	0	0	0
Bacteria;Chrysiogenetes	0	0	0	0	0	0	0	0	0	0	0	0	0	0	0	0	0.000127	0	0	0.000279	0	0	0.000264	0	0	0	0
Bacteria;Deferribacteres	0	0	0	0	0	0	0	0	0	0	0	0	0	0	0	0.001784	0.000892	0.000892	0.004522	0.001537	0.00335	0.004746	0.00132	0.002369	0	0	0
Bacteria;Deinococcus-Thermus	0	0	0	0	0	0	0	0	0	0	0	0	0	0	0	0.001912	0.002039	0.000892	0.0037	0.004332	0.004188	0.003428	0.003696	0.003422	0	0	0
Bacteria;Dictyoglomi	0	0	0	0	0	0	0	0	0	0	0	0	0	0	0	0.000127	0.000127	0	0.000137	0.000419	0	0.000132	0.000396	0	0	0	0
Bacteria;Fibrobacteres	0	0	0	0	0	0	0	0	0	0	0	0	0	0	0	0.000637	0.000382	0.000255	0.000274	0.000279	0.000419	0	0.000132	0	0	0	0
Bacteria;Fusobacteria	0	0	0	0	0	0	0	0	0	0	0	0	0	0	0	0.000382	0.00051	0.000764	0.000822	0.000419	0.00014	0.000791	0.000924	0.000263	0	0	0
Bacteria;Haloplasmatales	0	0	0	0	0	0	0	0	0	0	0	0	0	0	0	0	0	0	0	0	0	0.000132	0	0	0	0	0
Bacteria;Ignavibacteriae	0	0	0	0	0	0	0	0	0	0	0	0	0	0	0	0	0	0	0	0	0	0.000659	0.000396	0.000263	0	0	0
Bacteria;Lentisphaerae	0	0	0	0	0	0	0	0	0	0	0	0	0	0	0	0.001529	0.001657	0.001274	0	0.000279	0	0	0.000528	0.000132	0	0	0
Bacteria;Poribacteria	0	0	0	0	0	0	0	0	0	0	0	0	0	0	0	0	0	0.000127	0	0	0	0	0	0	0	0	0
Bacteria;Rhodothermaeota	0	0	0	0	0	0	0	0	0	0	0	0	0	0	0	0	0	0	0	0	0	0.000132	0.000132	0	0	0	0
Bacteria;Smegmaraptor	0	0	0	0	0	0	0	0	0	0	0	0	0	0	0	0	0	0	0	0	0	0.000132	0	0	0	0	0
Bacteria;Spirochaetes	0	0	0	0	0	0	0	0	0	0	0	0	0	0	0	0.00446	0.003951	0.005478	0.003563	0.003493	0.004328	0.002769	0.001584	0.003158	0	0	0
Bacteria;Synergistetes	0	0	0	0	0	0	0	0	0	0	0	0	0	0	0	0.007009	0.006118	0.00586	0.004248	0.006009	0.002792	0.004614	0.006203	0.00329	0	0	0
Bacteria;Tenericutes	0	0	0	0	0	0	0	0	0	0	0	0	0	0	0	0.001657	0.001529	0.001656	0.001781	0.001677	0.001675	0.000791	0.001056	0.001053	0	0	0
Bacteria;Thermobaculum	0	0	0	0	0	0	0	0	0	0	0	0	0	0	0	0	0	0	0	0	0	0.000264	0	0.000132	0	0	0
Bacteria;Thermodesulfobacteria	0	0	0	0	0	0	0	0	0	0	0	0	0	0	0	0	0	0	0.001096	0.002096	0.000838	0.000923	0.001188	0.000526	0	0	0
Bacteria;Thermotogae	0	0	0	0	0	0	0	0	0	0	0	0	0	0	0	0.000255	0.00102	0.000637	0.002193	0.003633	0.001954	0.002769	0.003432	0.001974	0	0	0
Bacteria;no_rank(hydrothermal_vent_eubacteria)	0	0	0	0	0	0	0	0	0	0	0	0	0.075119	0.012683	0.1542	0	0	0	0	0	0	0	0	0	0	0	0
Other_phyla	0	0	0	0	0	0	0	0	0	0	0	0	0.075119	0.012683	0.1542	0.028928	0.028293	0.023951	0.029872	0.032836	0.025268	0.030061	0.028906	0.02303	0	0	0
